# Supplementary material for: Antigen Presenting Cells from Tumor and Colon of Colorectal Cancer Patients Are Distinct in Activation and Functional Status, but Comparably Responsive to Activated T Cells
Source: Cancers (Basel). 2021 Oct 19;13(20):5247. doi: 10.3390/cancers13205247 (PMC8533845; doi:10.3390/cancers13205247)
Supplement: Supplementary file 1 [file cancers-13-05247-s001.zip]

Archive with 1 entries (1 files):
- cancers-1411321-supplementary.pdf
